# Supplementary material for: Multi-Contrast Multi-Atlas Parcellation of Diffusion Tensor Imaging of the Human Brain
Source: PLoS One. 2014 May 8;9(5):e96985. doi: 10.1371/journal.pone.0096985 (PMC4014574; doi:10.1371/journal.pone.0096985)
Supplement: Appendix S1 — Quantification of the test-retest reproducibility and the cross-subject variability in the volumetric measurement, the mean FA value, and the mean MD value, for each of the 193 ROIs. (XLSX) [file pone.0096985.s001.xlsx]

## Sheet: Sheet1
					test-retest reproducibility			cross-subject variability
		mean volume (mm^3) across all subjects	mean FA across all subjects	mean MD across all subjects	volume measurement	FA mean value	MD mean value	volume measurement	FA mean value	MD mean value
1	SUPERIOR PARIETAL GYRUS left (gm)	8159.81	0.113947	0.000955611	0.048909	0.02189	0.011181	0.10284	0.052217	0.045498
2	CINGULATE GYRUS left (gm)	16680	0.12385	0.000916242	0.021595	0.018278	0.01125	0.072088	0.034642	0.037772
3	SUPERIOR FRONTAL GYRUS left (gm)	23310.6	0.119992	0.00097577	0.025113	0.015736	0.0088156	0.09082	0.024761	0.030616
4	MIDDLE FRONTAL GYRUS left (gm)	25132	0.113224	0.0010007	0.01967	0.015558	0.0069311	0.086958	0.037446	0.03978
5	INFERIOR FRONTAL GYRUS left (gm)	11666.1	0.120664	0.000974291	0.020685	0.017641	0.005714	0.095508	0.020802	0.03242
6	PRECENTRAL GYRUS left (gm)	9819.31	0.125488	0.000932247	0.032728	0.012708	0.010544	0.074076	0.035373	0.04046
7	POSTCENTRAL GYRUS left (gm)	12419.4	0.116485	0.000995749	0.025435	0.016305	0.0063677	0.093236	0.044969	0.041396
8	ANGULAR GYRUS left (gm)	9198.56	0.112653	0.000946417	0.035448	0.022508	0.0097716	0.11025	0.05208	0.042988
9	PRE-CUNEUS left (gm)	9874.75	0.111831	0.000959269	0.021344	0.018753	0.0076815	0.10208	0.053783	0.038335
10	CUNEUS left (gm)	9414.19	0.105997	0.000974895	0.022767	0.016404	0.0063302	0.13037	0.044348	0.033322
11	LINGUAL GYRUS left (gm)	10083.6	0.116051	0.000960836	0.018729	0.013608	0.0087772	0.11804	0.039487	0.023344
12	FUSIFORM GYRUS left (gm)	14944.4	0.126246	0.00089576	0.028178	0.011198	0.011997	0.059847	0.025667	0.033527
13	PARAHIPPOCAMPAL GYRUS left (gm)	437.094	0.14128	0.00110004	0.097346	0.030962	0.016483	0.34462	0.02742	0.039351
14	SUPERIOR OCCIPITAL GYRUS left (gm)	2420.19	0.112557	0.000923326	0.035902	0.027889	0.012195	0.12396	0.040467	0.035969
15	INFERIOR OCCIPITAL GYRUS (gm)	5531.75	0.120795	0.000886696	0.036779	0.022127	0.0087966	0.10142	0.053666	0.038822
16	MIDDLE OCCIPITAL GYRUS (gm)	17346.7	0.114757	0.000907575	0.032348	0.020266	0.010534	0.062745	0.044933	0.036316
17	ENTORHINAL AREA (gm)	421.906	0.143884	0.00102447	0.012077	0.043653	0.014972	0.18044	0.052146	0.027049
18	SUPERIOR TEMPORAL GYRUS (gm)	18440.2	0.118063	0.000971285	0.020969	0.011196	0.0095971	0.079286	0.040121	0.035065
19	INFERIOR TEMPORAL GYRUS (gm)	8864.12	0.132212	0.000906342	0.046044	0.017167	0.011402	0.12075	0.025567	0.029007
20	MIDDLE TEMPORAL GYRUS (gm)	18933.2	0.121006	0.000910473	0.029276	0.012123	0.0080673	0.089493	0.033722	0.032181
21	LATERAL FRONTO-ORBITAL GYRUS (gm)	4759.38	0.129305	0.00097571	0.050035	0.021094	0.0084267	0.13971	0.028575	0.026039
22	MIDDLE FRONTO-ORBITAL GYRUS (gm)	3380.38	0.132568	0.000961915	0.053408	0.022582	0.010651	0.11475	0.027246	0.037194
23	SUPRAMARGINAL GYRUS (gm)	11260.8	0.114902	0.000961505	0.015764	0.01337	0.008895	0.094221	0.037267	0.042005
24	GYRUS RECTUS (gm)	4186.84	0.118524	0.000953611	0.033766	0.016835	0.012145	0.13901	0.026935	0.022935
25	INSULAR (gm)	6246.97	0.128287	0.00100559	0.031974	0.012329	0.0085309	0.07934	0.028634	0.026837
26	AMYGDALA	2736.53	0.199962	0.000877024	0.039593	0.036666	0.015336	0.091133	0.063056	0.034956
27	HIPPOCAMPUS	6240.69	0.195413	0.00108472	0.030574	0.026811	0.012989	0.069838	0.064286	0.075632
28	CEREBELLUM	78226.6	0.223991	0.0008774	0.013894	0.024735	0.014724	0.07628	0.081642	0.071056
29	Corticospinal tract left	1587.38	0.502417	0.000790953	0.03307	0.016275	0.021571	0.15514	0.054489	0.043899
30	Inferior cerebellar peduncle left	987.312	0.468882	0.000949018	0.047999	0.032788	0.027767	0.17405	0.075508	0.092497
31	Medial lemniscus left	1372.97	0.554005	0.000825212	0.053186	0.027961	0.035242	0.11185	0.06879	0.055725
32	Superior cerebellar peduncle left	1520	0.494707	0.00112451	0.046983	0.027802	0.03612	0.11307	0.051405	0.06895
33	Cerebral peduncle left	1920.84	0.640699	0.000959327	0.039284	0.017761	0.021921	0.15052	0.032727	0.055005
34	Anterior limb of internal capsule left	2845.69	0.558569	0.000731782	0.048261	0.017997	0.031443	0.12267	0.027253	0.039107
35	Posterior limb of internal capsule left	4168.94	0.648871	0.000717893	0.035769	0.0089172	0.022513	0.13321	0.020688	0.028555
36	Posterior thalamic radiation (include optic radiation) left	10134.5	0.55621	0.000815756	0.026774	0.00937	0.019457	0.10452	0.03393	0.027058
37	Anterior corona radiata left	13428.4	0.422897	0.000815789	0.026593	0.0084154	0.012592	0.098759	0.052512	0.020954
38	Superior corona radiata left	13210.8	0.468519	0.000740668	0.027467	0.010517	0.012807	0.084193	0.040473	0.020285
39	Posterior corona radiata left	4932.53	0.464388	0.000758852	0.051146	0.01343	0.030268	0.12103	0.061912	0.051751
40	Cingulum (cingulate gyrus) left	7407.97	0.426851	0.000788066	0.030779	0.013327	0.015462	0.10098	0.064744	0.019277
41	Cingulum (hippocampus) left	2475.28	0.442876	0.000799843	0.053838	0.019837	0.031482	0.10177	0.049276	0.07767
42	Fornix (cres) / Stria terminalis (can not be resolved with current resolution) left	2101.06	0.499969	0.000954926	0.045094	0.01894	0.020579	0.10655	0.057642	0.068947
43	Superior longitudinal fasciculus left	15709.6	0.461536	0.000749519	0.041132	0.0085423	0.025957	0.092561	0.038188	0.037342
44	Superior fronto-occipital fasciculus (could be a part of anterior internal capsule) left	645.594	0.322538	0.000828431	0.094436	0.032204	0.03306	0.13698	0.093014	0.047749
45	Inferior fronto-occipital fasciculus left	2977.5	0.428877	0.000839934	0.039172	0.018849	0.014825	0.10447	0.072054	0.019054
46	Sagittal stratum (include inferior longitidinal fasciculus and inferior fronto-occipital fasciculus) left	7232.66	0.496561	0.000846921	0.024933	0.01474	0.032611	0.10299	0.047974	0.046729
47	External capsule left	4682	0.36084	0.000789509	0.031941	0.013585	0.01606	0.081136	0.051256	0.026606
48	Uncinate fasciculus left	975.531	0.379473	0.000854392	0.083235	0.033384	0.01911	0.15671	0.058463	0.028404
49	Pontine crossing tract (a part of MCP) left	1072.09	0.460039	0.000754474	0.03997	0.036231	0.034862	0.19091	0.064893	0.036717
50	Middle cerebellar peduncle left	6412.22	0.526831	0.000810881	0.031474	0.01765	0.028377	0.1289	0.035708	0.044672
51	Fornix (column and body of fornix) left	573.469	0.363608	0.00176903	0.11145	0.034185	0.029927	0.18924	0.11348	0.1391
52	Genu of corpus callosum left	3381.94	0.652729	0.000880645	0.041722	0.014522	0.033845	0.13941	0.036334	0.052882
53	Body of corpus callosum left	6197.91	0.566368	0.000945494	0.049478	0.013673	0.017234	0.10817	0.050727	0.063793
54	Splenium of corpus callosum left	6730.94	0.62858	0.000868049	0.024999	0.016546	0.025728	0.12512	0.055207	0.0638
55	Retrolenticular part of internal capsule left	2545.31	0.557312	0.000814229	0.041677	0.01813	0.022369	0.095682	0.034075	0.041517
56	Red Nucleus left	287.844	0.391138	0.000724936	0.14798	0.079529	0.04022	0.20729	0.089544	0.071623
57	Substancia Nigra left	179.406	0.561174	0.000753417	0.22564	0.025392	0.036462	0.42535	0.06077	0.053551
58	Tapatum left	841.094	0.460776	0.00122137	0.057041	0.025169	0.04083	0.18628	0.12043	0.17649
59	CAUDATE NUCLEUS left	5357.41	0.200554	0.000889734	0.02542	0.027291	0.033123	0.10138	0.063953	0.085174
60	PUTAMEN left	5456.38	0.200557	0.000732378	0.030904	0.03343	0.018631	0.08144	0.082065	0.029501
61	THALAMUS left	11520	0.349131	0.000838417	0.014104	0.017495	0.017387	0.086367	0.04968	0.051016
62	GLOBUS PALLIDUS left	1894.56	0.327235	0.000764141	0.065888	0.035472	0.020595	0.071431	0.082574	0.044771
63	MIDBRAIN left	3217.97	0.395993	0.000862102	0.030224	0.026688	0.028542	0.093328	0.070513	0.050185
64	MEDULLA left	1150.31	0.329616	0.00138321	0.011362	0.037364	0.070531	0.18125	0.10151	0.10304
65	SUPERIOR PARIETAL GYRUS right (gm)	6726.19	0.118032	0.000954969	0.026916	0.027164	0.0068528	0.12252	0.047498	0.039972
66	CINGULATE GYRUS right (gm)	19472.7	0.116399	0.000979267	0.017649	0.015048	0.008202	0.09209	0.029703	0.026872
67	SUPERIOR FRONTAL GYRUS right (gm)	24206.9	0.119054	0.000987135	0.022619	0.016473	0.0080492	0.14536	0.024842	0.02477
68	MIDDLE FRONTAL GYRUS right (gm)	24108.1	0.111804	0.000996493	0.02202	0.019318	0.006627	0.067446	0.031202	0.037891
69	INFERIOR FRONTAL GYRUS right (gm)	11171	0.117178	0.000973356	0.026684	0.018149	0.0073131	0.088881	0.031863	0.030383
70	PRECENTRAL GYRUS right (gm)	11889.9	0.123543	0.000935056	0.038478	0.019359	0.0074303	0.08226	0.039916	0.035552
71	POSTCENTRAL GYRUS right (gm)	12689.5	0.113388	0.00102789	0.028434	0.023494	0.0068622	0.12491	0.044019	0.031037
72	ANGULAR GYRUS right (gm)	16363.9	0.111131	0.00096947	0.025925	0.027998	0.0068283	0.092214	0.056325	0.040283
73	PRE-CUNEUS right (gm)	11107.6	0.110054	0.00100568	0.029141	0.024387	0.0058322	0.16796	0.042762	0.028829
74	CUNEUS right (gm)	8139.16	0.105285	0.000975822	0.016994	0.023029	0.0049324	0.13403	0.046125	0.038779
75	LINGUAL GYRUS right (gm)	9303.91	0.118582	0.000957055	0.028144	0.023155	0.0069677	0.097893	0.030226	0.022503
76	FUSIFORM GYRUS right (gm)	14493.4	0.126662	0.000912805	0.018873	0.014516	0.010868	0.078119	0.03355	0.022819
77	PARAHIPPOCAMPAL GYRUS right (gm)	466.562	0.141649	0.00105525	0.10708	0.035138	0.018658	0.31874	0.032075	0.043059
78	SUPERIOR OCCIPITAL GYRUS right (gm)	3100.38	0.113868	0.000936674	0.027821	0.028476	0.012184	0.13799	0.06641	0.041844
79	INFERIOR OCCIPITAL GYRUS right (gm)	6858.28	0.121841	0.000881224	0.039423	0.02689	0.0091351	0.095481	0.025553	0.036972
80	MIDDLE OCCIPITAL GYRUS right (gm)	18330.2	0.115951	0.000908904	0.042615	0.023318	0.0089027	0.10869	0.045391	0.038052
81	ENTORHINAL AREA right (gm)	399.375	0.142788	0.00103811	0.012657	0.025237	0.02832	0.24913	0.045973	0.031248
82	SUPERIOR TEMPORAL GYRUS right (gm)	16589.8	0.12016	0.000985195	0.0205	0.017598	0.0097149	0.073392	0.034018	0.026645
83	INFERIOR TEMPORAL GYRUS right (gm)	9815.03	0.132183	0.000900116	0.061166	0.017492	0.0094301	0.099377	0.028653	0.031114
84	MIDDLE TEMPORAL GYRUS right (gm)	17871.4	0.122262	0.000924391	0.029019	0.018382	0.0075508	0.080061	0.038603	0.031332
85	LATERAL FRONTO-ORBITAL GYRUS right (gm)	4316.41	0.128108	0.000976101	0.051217	0.020036	0.010103	0.1065	0.033137	0.030832
86	MIDDLE FRONTO-ORBITAL GYRUS right (gm)	3552.44	0.131794	0.000966135	0.055658	0.025899	0.011857	0.1219	0.031369	0.032496
87	SUPRAMARGINAL GYRUS right (gm)	11278.2	0.116095	0.000972849	0.019399	0.020299	0.0068528	0.083297	0.048631	0.039687
88	GYRUS RECTUS right (gm)	4384.22	0.121483	0.000949611	0.046271	0.019872	0.015079	0.16286	0.038983	0.027877
89	INSULAR right (gm)	5781.16	0.129342	0.000983089	0.02477	0.018784	0.013672	0.087547	0.038859	0.031154
90	AMYGDALA right	2488.34	0.197965	0.000886369	0.023998	0.044616	0.021723	0.10053	0.078801	0.053379
91	HIPPOCAMPUS right	5951.81	0.183425	0.00108504	0.030496	0.020038	0.012843	0.06176	0.077428	0.07395
92	CEREBELLUM right	78483.2	0.222961	0.000862559	0.0144	0.019696	0.015463	0.079797	0.065955	0.055009
93	Corticospinal tract right	1633.53	0.494787	0.000779728	0.051613	0.022867	0.023783	0.17165	0.04917	0.035423
94	Inferior cerebellar peduncle right	1303	0.465604	0.000947061	0.059922	0.035552	0.040709	0.15298	0.076417	0.076558
95	Medial lemniscus right	1551.56	0.556907	0.000815882	0.042381	0.022821	0.033189	0.12059	0.062222	0.036988
96	Superior cerebellar peduncle right	1515.06	0.509666	0.00108823	0.054932	0.023739	0.037971	0.13892	0.057038	0.079937
97	Cerebral peduncle right	2065.94	0.650991	0.000874219	0.024736	0.013531	0.032332	0.13153	0.037566	0.033159
98	Anterior limb of internal capsule right	3022.94	0.554378	0.000730926	0.048144	0.020478	0.052454	0.12229	0.032734	0.05516
99	Posterior limb of internal capsule right	4262.75	0.64665	0.000696559	0.036295	0.016083	0.021364	0.1101	0.030377	0.039329
100	Posterior thalamic radiation (include optic radiation) right	9917.5	0.536949	0.0008299	0.036231	0.011242	0.016593	0.12194	0.027037	0.043013
101	Anterior corona radiata right	11743.1	0.430825	0.000823241	0.032113	0.017499	0.025513	0.12378	0.055677	0.03591
102	Superior corona radiata right	15508.2	0.463388	0.000756813	0.037148	0.014163	0.012461	0.072002	0.036092	0.028885
103	Posterior corona radiata right	4639.72	0.481347	0.000781898	0.054937	0.017166	0.012743	0.16137	0.047154	0.026443
104	Cingulum (cingulate gyrus) right	8072.16	0.395809	0.000785441	0.026918	0.017944	0.020868	0.064841	0.064898	0.02967
105	Cingulum (hippocampus) right	2076.47	0.436221	0.000779974	0.066914	0.015518	0.011993	0.13641	0.042635	0.03123
106	Fornix (cres) / Stria terminalis (can not be resolved with current resolution) right	1696.91	0.458466	0.00102561	0.039844	0.01761	0.02072	0.099994	0.05423	0.058379
107	Superior longitudinal fasciculus right	11284	0.446453	0.00076934	0.047533	0.011988	0.015015	0.09285	0.047364	0.030055
108	Superior fronto-occipital fasciculus (could be a part of anterior internal capsule) right	688.719	0.291633	0.000849464	0.076033	0.032545	0.030155	0.16376	0.082589	0.05592
109	Inferior fronto-occipital fasciculus right	2675.97	0.447483	0.000816807	0.066765	0.021048	0.03524	0.13513	0.066998	0.050387
110	Sagittal stratum (include inferior longitidinal fasciculus and inferior fronto-occipital fasciculus) right	7451.62	0.464495	0.000853057	0.029058	0.018249	0.02047	0.1045	0.044429	0.039315
111	External capsule right	4268.22	0.393514	0.000768032	0.041751	0.017294	0.023798	0.10514	0.047665	0.038434
112	Uncinate fasciculus right	1088.06	0.393986	0.000820964	0.073513	0.01899	0.022185	0.14641	0.09191	0.047636
113	Pontine crossing tract (a part of MCP) right	1534.78	0.426807	0.000734243	0.04798	0.028459	0.030731	0.1402	0.051073	0.037407
114	Middle cerebellar peduncle right	6627.41	0.518206	0.000823887	0.034196	0.021346	0.026904	0.11871	0.042852	0.027535
115	Fornix (column and body of fornix) right	567.531	0.519804	0.0013297	0.06942	0.021915	0.033532	0.1579	0.088213	0.13103
116	Genu of corpus callosum right	3826	0.65113	0.000899949	0.018664	0.01537	0.035353	0.12269	0.039267	0.06162
117	Body of corpus callosum right	5740.06	0.55946	0.000941163	0.036631	0.012069	0.017219	0.13302	0.057235	0.052513
118	Splenium of corpus callosum right	7539.88	0.645518	0.000868801	0.020412	0.013258	0.013907	0.10068	0.037483	0.061805
119	Retrolenticular part of internal capsule right	3091.56	0.546771	0.000790029	0.043735	0.016464	0.012607	0.11247	0.034588	0.033754
120	Red Nucleus right	191.531	0.403039	0.000708323	0.1539	0.054768	0.056634	0.18965	0.10358	0.066557
121	Substancia Nigra right	258.531	0.474318	0.000777275	0.16144	0.04842	0.040224	0.3205	0.072643	0.071478
122	Tapatum right	571.531	0.392341	0.00151119	0.074571	0.029215	0.032268	0.25083	0.10931	0.16646
123	CAUDATE NUCLEUS right	5232.28	0.190922	0.00103214	0.031229	0.030862	0.031949	0.10598	0.08365	0.12657
124	PUTAMEN right	5568.44	0.207923	0.000732261	0.044659	0.034536	0.0351	0.11131	0.1253	0.043902
125	THALAMUS right	11483.4	0.336207	0.000857081	0.013504	0.016657	0.015413	0.09694	0.053265	0.048403
126	GLOBUS PALLIDUS right	1535.66	0.376454	0.000726765	0.065412	0.041213	0.038391	0.11406	0.075901	0.047758
127	MIDBRAIN right	4320.72	0.366629	0.000944577	0.025472	0.028058	0.027163	0.093209	0.078592	0.062826
128	MEDULLA right	3195.69	0.406873	0.00106405	0.096527	0.034061	0.046693	0.1541	0.080642	0.067188
129	Nucleus accumbens left	1730	0.241591	0.000853093	0.052514	0.034824	0.022395	0.15122	0.0785	0.038213
130	Nucleus accumbens right	1595.56	0.240391	0.000892799	0.058677	0.047088	0.037446	0.12449	0.080632	0.050764
131	Hypothalamus left	491	0.29414	0.00113111	0.13339	0.054222	0.038116	0.11868	0.07862	0.10027
132	Hypothalamus right	442.531	0.299884	0.00116087	0.10486	0.051041	0.037956	0.089782	0.077564	0.084336
133	LVL_frontal left	4947.25	0.143842	0.00252598	0.033325	0.0322	0.021897	0.30279	0.16061	0.091373
134	LVL_frontal right	4448.75	0.146039	0.00266039	0.04855	0.034766	0.0127	0.4238	0.19093	0.082169
135	LVL_body left	5015.94	0.166815	0.00269056	0.026221	0.054274	0.012831	0.43018	0.22401	0.077421
136	LVL_body right	4534.41	0.169215	0.00269246	0.045503	0.048843	0.013617	0.48002	0.25876	0.080358
137	LVL_atrium left	2161.12	0.156311	0.00273219	0.052327	0.074266	0.0197	0.40255	0.21706	0.087849
138	LVL_atrium right	2372.69	0.153879	0.00267699	0.031961	0.038344	0.014318	0.56475	0.20946	0.097429
139	LVL_temporal left	341.875	0.235678	0.00192137	0.13472	0.056788	0.030379	0.68414	0.16224	0.16583
140	LVL_temporal right	164	0.227697	0.00171583	0.25048	0.064847	0.032109	0.8681	0.18104	0.30478
141	LVL_occiptal left	838.312	0.230719	0.00180429	0.085276	0.025243	0.025037	0.21334	0.10391	0.14344
142	LVL_occiptal right	937	0.180435	0.00211985	0.047144	0.055686	0.015897	0.26174	0.14286	0.11555
143	IV ventricle	7267.19	0.153664	0.00296639	0.051737	0.022519	0.01672	0.14628	0.084035	0.10884
144	SUPERIOR PARIETAL GYRUS left (wm)	14933.9	0.425843	0.000714924	0.024838	0.015383	0.016232	0.11448	0.029818	0.033369
145	CINGULATE GYRUS left (wm)	8933.41	0.292961	0.000772851	0.043232	0.0095353	0.01516	0.13284	0.028723	0.019938
146	SUPERIOR FRONTAL GYRUS left (wm)	27277.1	0.363595	0.000789382	0.021581	0.011357	0.011661	0.093996	0.022667	0.02282
147	MIDDLE FRONTAL GYRUS left (wm)	21071.8	0.348165	0.000790315	0.030849	0.010381	0.011458	0.13329	0.032653	0.018109
148	INFERIOR FRONTAL GYRUS left (wm)	15767.2	0.372854	0.00077804	0.021076	0.012677	0.013612	0.10355	0.024809	0.018274
149	PRECENTRAL GYRUS left (wm)	17580	0.397739	0.000740569	0.02377	0.0079689	0.018395	0.065313	0.023252	0.034191
150	POSTCENTRAL GYRUS left (wm)	11768.8	0.360193	0.000715226	0.025769	0.012933	0.018417	0.11473	0.034704	0.034312
151	ANGULAR GYRUS left (wm)	7380.59	0.366674	0.000733441	0.044045	0.016124	0.012683	0.12882	0.03435	0.034297
152	PRE-CUNEUS left (wm)	4772.31	0.313111	0.000710192	0.038432	0.010974	0.017019	0.19333	0.026557	0.040722
153	CUNEUS left (wm)	4515.59	0.323343	0.000726431	0.048945	0.011861	0.016361	0.25224	0.036007	0.016859
154	LINGUAL GYRUS left (wm)	5561.31	0.319114	0.000776283	0.030608	0.011224	0.017259	0.092736	0.01876	0.025984
155	FUSIFORM GYRUS left (wm)	8509.44	0.297028	0.000772253	0.045403	0.011308	0.027546	0.094657	0.021514	0.037167
156	PARAHIPPOCAMPAL GYRUS left (wm)	256.219	0.264967	0.000965752	0.11832	0.030785	0.040893	0.36361	0.050625	0.058134
157	SUPERIOR OCCIPITAL GYRUS left (wm)	4241.38	0.401677	0.000726924	0.031807	0.013699	0.012628	0.10559	0.040077	0.025712
158	INFERIOR OCCIPITAL GYRUS (wm)	4361.28	0.334005	0.000750114	0.050233	0.011413	0.015729	0.12714	0.024153	0.021079
159	MIDDLE OCCIPITAL GYRUS (wm)	14981.3	0.35799	0.000757704	0.049903	0.010694	0.014828	0.12469	0.032389	0.015839
160	ENTORHINAL AREA (wm)	366.875	0.269288	0.00086454	0.14649	0.039552	0.036174	0.44415	0.053316	0.081614
161	SUPERIOR TEMPORAL GYRUS (wm)	12845.2	0.325105	0.000808118	0.032387	0.0099689	0.018636	0.10358	0.01841	0.022941
162	INFERIOR TEMPORAL GYRUS (wm)	9655.69	0.33199	0.000832357	0.047941	0.010226	0.013498	0.08611	0.025814	0.027462
163	MIDDLE TEMPORAL GYRUS (wm)	13890.6	0.330748	0.000821545	0.03989	0.010132	0.011015	0.098446	0.025715	0.022645
164	LATERAL FRONTO-ORBITAL GYRUS (wm)	4530.41	0.316806	0.000831412	0.041132	0.008628	0.011202	0.14464	0.030517	0.024823
165	MIDDLE FRONTO-ORBITAL GYRUS (wm)	3152.81	0.304211	0.000869169	0.074288	0.020019	0.019998	0.17156	0.031707	0.032464
166	SUPRAMARGINAL GYRUS (wm)	7798.88	0.333705	0.000774428	0.036951	0.0066166	0.017063	0.12983	0.024299	0.03272
167	GYRUS RECTUS (wm)	2262.62	0.286641	0.000839011	0.061934	0.01257	0.023847	0.1575	0.031773	0.029638
168	INSULAR (wm)	2342.53	0.253863	0.000859623	0.067209	0.0099952	0.016331	0.27154	0.025937	0.020791
169	SUPERIOR PARIETAL GYRUS right (wm)	14539.1	0.431441	0.000733293	0.023575	0.015204	0.013925	0.064346	0.025728	0.027146
170	CINGULATE GYRUS right (wm)	7432.88	0.283708	0.000792023	0.044633	0.0090016	0.016858	0.18656	0.025552	0.018504
171	SUPERIOR FRONTAL GYRUS right (wm)	26362.5	0.360569	0.000789291	0.014922	0.011512	0.018668	0.092156	0.024473	0.027723
172	MIDDLE FRONTAL GYRUS right (wm)	22229.1	0.346567	0.000790709	0.025713	0.011805	0.019883	0.11227	0.02538	0.02515
173	INFERIOR FRONTAL GYRUS right (wm)	13247.4	0.373256	0.000776299	0.013195	0.0077937	0.020068	0.11706	0.030268	0.028875
174	PRECENTRAL GYRUS right (wm)	20061.1	0.389904	0.000776339	0.020649	0.0095482	0.012603	0.094488	0.017309	0.033692
175	POSTCENTRAL GYRUS right (wm)	9232.5	0.34145	0.000741853	0.042707	0.019358	0.015639	0.16677	0.044116	0.040016
176	ANGULAR GYRUS right (wm)	8688.28	0.334265	0.000761691	0.052243	0.014019	0.0096991	0.1567	0.02966	0.027956
177	PRE-CUNEUS right (wm)	4392.62	0.296747	0.000714984	0.02752	0.013209	0.014853	0.20328	0.025016	0.034198
178	CUNEUS right (wm)	3538.69	0.312482	0.000725852	0.039636	0.011913	0.013875	0.26184	0.034205	0.026307
179	LINGUAL GYRUS right (wm)	5233.12	0.313301	0.000777279	0.047194	0.013289	0.016329	0.12817	0.026084	0.029321
180	FUSIFORM GYRUS right (wm)	7677.59	0.290922	0.000772047	0.052748	0.010407	0.01355	0.094897	0.023056	0.032935
181	PARAHIPPOCAMPAL GYRUS right (wm)	327.156	0.285239	0.000845519	0.12981	0.04226	0.058111	0.29769	0.043364	0.05885
182	SUPERIOR OCCIPITAL GYRUS right (wm)	5615.44	0.405471	0.00072532	0.048104	0.011681	0.011874	0.20304	0.043822	0.021964
183	INFERIOR OCCIPITAL GYRUS right (wm)	6365.62	0.345917	0.000759378	0.044921	0.010197	0.015607	0.13076	0.03362	0.029855
184	MIDDLE OCCIPITAL GYRUS right (wm)	15538.3	0.349861	0.000766128	0.0386	0.0087197	0.0095036	0.10824	0.029155	0.020643
185	ENTORHINAL AREA right (wm)	251.188	0.258682	0.000843845	0.17115	0.032096	0.053927	0.45314	0.050851	0.1182
186	SUPERIOR TEMPORAL GYRUS right (wm)	13362.1	0.335157	0.000812166	0.025179	0.0072781	0.020478	0.13347	0.019322	0.029525
187	INFERIOR TEMPORAL GYRUS right (wm)	9800.06	0.319652	0.000825488	0.047176	0.015037	0.018179	0.057781	0.02405	0.02778
188	MIDDLE TEMPORAL GYRUS right (wm)	16185.1	0.353865	0.000823485	0.029708	0.01099	0.014321	0.098211	0.029386	0.024727
189	LATERAL FRONTO-ORBITAL GYRUS right (wm)	3872.78	0.3044	0.000831927	0.038026	0.010137	0.01982	0.12846	0.025669	0.031281
190	MIDDLE FRONTO-ORBITAL GYRUS right (wm)	2972.25	0.299997	0.000875855	0.072262	0.014363	0.018534	0.17681	0.029566	0.040639
191	SUPRAMARGINAL GYRUS right (wm)	9027	0.336131	0.000805973	0.024184	0.0092079	0.011823	0.15572	0.024593	0.033758
192	GYRUS RECTUS right (wm)	2357.94	0.287288	0.000843296	0.06962	0.015391	0.0316	0.19799	0.036414	0.036932
193	INSULAR right (wm)	3365.28	0.269806	0.000882923	0.058282	0.011325	0.02519	0.26768	0.03064	0.035283
